# Supplementary material for: Hermetia illucens in diets for zebrafish (Danio rerio): A study of bacterial diversity by using PCR-DGGE and metagenomic sequencing
Source: PLoS One. 2019 Dec 10;14(12):e0225956. doi: 10.1371/journal.pone.0225956 (PMC6903733; doi:10.1371/journal.pone.0225956)
Supplement: S1 Table — (XLSX) [file pone.0225956.s001.xlsx]

## Sheet: Foglio1
S1 Table. Raw data used for statistical analysis of viable counts
Samples	Total mesophilic aerobes	Bacterial spores	Lactic acid bacteria	Enterobacteriaceae
C	8.14613	7.46835	7.42813	5.31387
C	8.10721	7.43933	7.41162	5.3927
HC	6.07918	5.90849	3.95904	3.29226
HC	6.07555	5.92942	3.81291	3.31387
HCF	7.74819	7.74036	6.34242	0
HCF	7.79239	7.68124	6.23045	0
S	5.85126	2.50515	3.90309	4.23553
S	5.79934	2.5563	3.95424	4.11727
HS	7.11059	3.41497	7	6.89209
HS	7.14922	3.30103	7.00432	6.90849
HSF	10.4579	4.13354	7.46389	7.47422
HSF	10.5378	4.14613	7.45179	7.48572
C, coffee by-products; HC, H. illucens reared on coffee by-product; HCF, frass of H. illucens reared on coffee by-product; S, commercial substrate, HS, H. illucens reared on vegetable substrate; HSF, frass of H. illucens reared on vegetable substrate; ZHC, gut content of zebrafish fed HC; ZHS, gut content of zebrafish fed HS
