# Supplementary material for: Hermetia illucens in diets for zebrafish (Danio rerio): A study of bacterial diversity by using PCR-DGGE and metagenomic sequencing
Source: PLoS One. 2019 Dec 10;14(12):e0225956. doi: 10.1371/journal.pone.0225956 (PMC6903733; doi:10.1371/journal.pone.0225956)
Supplement: S2 Table — (XLSX) [file pone.0225956.s002.xlsx]

## Sheet: Foglio1
S2 Table. Raw data of relative abundances (%) of bacterial community in the analysed samples identified by analysis of V3-V4 region of the 16S rRNA gene through MiSeq Illumina.
Sample	Acidobacteria	Actinomycetaceae	Brevibacteriaceae	Corynebacterium	Dermabacteraceae	Mycobacterium	Other Actinobacteria	Sphingobacteriaceae	Rhodothermales	Other Bacteroidetes	Chlamydiae	Other Bacteroidetes	Vegetable DNA	Enterococcaceae	Lactobacillaceae	Leuconostocaceae	Streptococcaceae	Other LAB	Clostridia	Other Firmicutes	Fusobacteria_Cetobacterium somerae	Planctomycetes	Rhizobiales	Other Alphaproteobacteria	Betaproteobacteria	Deltaproteobacteria	Epsilonproteobacteria	Aeromonadaceae	Alteromonadales	Enterobacteriaceae	Acinetobacter	Pseudomonadaceae	Pseudoalteromonadaceae	Sinobacteraceae	Xanthomonadaceae	Other Gammaproteobacteria	Tenericutes Mycoplasmataceae	Verrucomicrobia	Other (unidentified or < 0.01%)
C	0	1.48856	15.1402	11.9327	5.11141	0.260725	11.7265	0.254661	0.39715	0.0848871	0	0	0.354707	1.64923	0.439594	0.64878	0	1.00955	0.291041	9.29513	0	1.09141	4.44141	1.33394	2.49507	0.172806	0	0	0.0333485	18.4569	0	0.0545703	0	0	5.52979	0.145521	0	0.112172	5.3174
HC	0	0.190089	0.839928	9.65696	2.20591	0	3.03037	2.05782	0	2.11529	0	0	0.103886	7.97268	16.3587	23.3699	0.552584	1.3903	0.0530481	4.7257	0	0	3.45475	3.23814	7.32063	0	0	0	0	1.93183	0	8.17603	0	0	0.296185	0.00442067	0	0	0.954865
HCF	0.189544	0	0	0.540342	0	0.744031	10.4051	4.00588	9.20561	7.62702	0	0.0650673	4.14168	0	0	0	0	0	0.60258	0.175399	0	2.31979	10.1986	9.15469	1.63234	0.0961865	0	0	7.10366	0	0	0.57429	0	10.0402	3.9974	3.14869	0	2.73283	0.0269139
ZHC	0	35.3699	3.20608	3.74686	1.42922	0	7.53879	0.109444	0.128758	0	0	0	3.42497	11.1762	2.22108	0.579412	0	6.12889	7.88	4.62242	0	2.56229	0.688856	1.9185	3.59879	0	0	0	0	0.148072	0	0.663104	0	0	0	0.0836928	0	0	3.25052
S	0	0	0	0	0	0	0	0	0	0.00714898	0	0	97.959	0.221619	0	0	0.125107	0	0	0	0	0	0	0.171576	0	0	0	0	0	0.936517	0	0	0	0	0.014298	0	0	0	6.0482
HS	0	2.37247	0	0	0.293563	0	6.60216	22.9458	0	6.3745	0	0	4.46934	0	0.0748884	0.0359464	0	0.47629	0.164755	0	0	0	8.1239	2.54321	6.00306	0	0	0	0	28.2509	0.428362	0.599107	0	0.0688973	9.70254	0.044933	0	0.077884	11.2991
HSF	0	0.325275	0.572904	0.0272811	1.08495	0	5.89062	35.1507	0	7.28196	0	0	0	1.06606	0	0.0335768	0	1.28431	0.111223	0.407118	0	0	5.56325	0.426005	6.39428	0	0	0	0.0797448	2.93587	0.728196	23.8836	0	0.0524637	6.0711	0	0	0.522538	2.77474
ZHS	0.171837	0.126617	0.0693377	0.0482349	0.687347	6.81619	6.40318	3.02373	0	0.681318	0.0422055	0.129631	2.71321	0	0.0422055	0.0150734	0	0.111543	0.220072	0.075367	9.68316	1.233	2.36351	0.792861	0.826023	0.0934551	0	12.4687	8.73956	0.66323	2.11329	9.57161	10.8287	0	0.741612	0.89536	1.30234	0.952639	2.62564
C, coffee by-products; HC, H. illucens reared on coffee by-product; HCF, frass of H. illucens reared on coffee by-product; S, commercial substrate, HS, H. illucens reared on vegetable substrate; HSF, frass of H. illucens reared on vegetable substrate; ZHC, gut content of zebrafish fed HC; ZHS, gut content of zebrafish fed HS
